# Supplementary material for: Low-Toxicity Solvents for the Extraction of Valuable Lipid Compounds from Octopus (Octopus vulgaris) Waste
Source: Foods. 2023 Sep 30;12(19):3631. doi: 10.3390/foods12193631 (PMC10572350; doi:10.3390/foods12193631)
Supplement: Supplementary file 1 [file foods-12-03631-s001.zip]

Archive with 1 entries (1 files):
- foods-2602592-supplementary.pdf
